# Supplementary material for: Exosomal MALAT1 from Rapid Electrical Stimulation-Treated Atrial Fibroblasts Activates Autophagy by Downregulating miR-204-5p and Upregulating LC3B
Source: Cells. 2026 Jun 22;15(12):1126. doi: 10.3390/cells15121126 (PMC13297054; doi:10.3390/cells15121126)
Supplement: Supplementary file 1 [file cells-15-01126-s001.zip]

Archive with 1 entries (1 files):
- cells-4383505-supplementary.pdf
